# Supplementary material for: Sleep Problems and Quality of Life in Children with Epilepsy Without Neurodevelopmental Disorders
Source: J Clin Med. 2024 Nov 16;13(22):6892. doi: 10.3390/jcm13226892 (PMC11594748; doi:10.3390/jcm13226892)
Supplement: Supplementary file 1 [file jcm-13-06892-s001.zip]

Archive with 1 entries (1 files):
- jcm-3206656-supplementary.pdf
